# Supplementary material for: Clinical Outcomes of Palliative Radiotherapy for Breast Lesions in Symptomatic Advanced Breast Cancer: A Decade of Experience at a Regional Tertiary Hospital
Source: Cancers (Basel). 2026 Feb 27;18(5):769. doi: 10.3390/cancers18050769 (PMC12984870; doi:10.3390/cancers18050769)
Supplement: Supplementary file 1 [file cancers-18-00769-s001.zip]

Archive with 3 entries (3 files):
- Supplementary Tables.pdf
- Supplementary Figure.pptx
- Supplementary Table.docx
